# Supplementary material for: Structural basis of nucleosome transcription mediated by Chd1 and FACT
Source: Nat Struct Mol Biol. 2021 Apr 12;28(4):382–7. doi: 10.1038/s41594-021-00578-6 (PMC8046669; doi:10.1038/s41594-021-00578-6)
Supplement: Supplementary file 5 — Raw intensity values of transcription assay quantifications. [file 41594_2021_578_MOESM5_ESM.xlsx]

## Sheet: Figure 1c
Assay 1	Time in minutes	Total intensity	Full-length Band	Background	Reported signal	Normalized				Dimensions for selection used to quantify
Pol II-Spt4/5-TFIIS	5	9317.75	347.738	346.46	0.137158	0.00187373				X	Y
Pol II-Spt4/5-TFIIS	10	9810.68	365.703	346.46	1.96143	0.0267955			Total intensity	104	980
Pol II-Spt4/5-TFIIS	30	10211.4	456.36	346.46	10.7625	0.147029			Full-length band	104	50
Pol II-Spt4/5-TFIIS-FACT	5	9844.06	364.691	346.46	1.85198	0.0253002
Pol II-Spt4/5-TFIIS-FACT	10	10360.6	463.792	346.46	11.3248	0.15471
Pol II-Spt4/5-TFIIS-FACT	30	10539	1077.15	346.46	69.3322	0.947158
Pol II-Spt4/5-TFIIS-Chd1	5	10106.6	372.826	346.46	2.60879	0.0356391
Pol II-Spt4/5-TFIIS-Chd1	10	10550.6	438.909	346.46	8.76243	0.119705
Pol II-Spt4/5-TFIIS-Chd1	30	10564.4	815.613	346.46	44.4087	0.606674
Pol II-Spt4/5-TFIIS-Chd1-FACT	5	10299.6	389.935	346.46	4.22103	0.0576641
Pol II-Spt4/5-TFIIS-Chd1-FACT	10	10598.9	483.865	346.46	12.9641	0.177104
Pol II-Spt4/5-TFIIS-Chd1-FACT	30	10457.3	1111.94	346.46	73.2003	1
Assay 2	Time in minutes	Total intensity	Full-length Band	Background	Reported signal
Pol II-Spt4/5-TFIIS	5	8454.22	290.225	284.626	0.662273	0.00909239
Pol II-Spt4/5-TFIIS	10	8681.01	307.251	284.626	2.60626	0.0357816
Pol II-Spt4/5-TFIIS	30	8833.04	360.881	284.626	8.63293	0.118522
Pol II-Spt4/5-TFIIS-FACT	5	8484.14	298.51	284.626	1.63647	0.0224671
Pol II-Spt4/5-TFIIS-FACT	10	8910.97	377.224	284.626	10.3915	0.142665
Pol II-Spt4/5-TFIIS-FACT	30	9161.45	927.673	284.626	70.1905	0.96365
Pol II-Spt4/5-TFIIS-Chd1	5	8956.08	310.428	284.626	2.88095	0.0395527
Pol II-Spt4/5-TFIIS-Chd1	10	9162.14	371.538	284.626	9.486	0.130234
Pol II-Spt4/5-TFIIS-Chd1	30	9055.26	725.412	284.626	48.6773	0.668294
Pol II-Spt4/5-TFIIS-Chd1-FACT	5	9208.08	320.172	284.626	3.8603	0.0529983
Pol II-Spt4/5-TFIIS-Chd1-FACT	10	9139.86	378.825	284.626	10.3064	0.141497
Pol II-Spt4/5-TFIIS-Chd1-FACT	30	9121.86	949.046	284.626	72.8382	1
Assay 3	Time in minutes	Total intensity	Full-length Band	Background	Reported signal
Pol II-Spt4/5-TFIIS	5	8519.27	324.088	317.789	0.739383	0.0213258
Pol II-Spt4/5-TFIIS	10	8777.4	332.362	317.789	1.66029	0.0478872
Pol II-Spt4/5-TFIIS	30	8994.58	350.778	317.789	3.66765	0.105785
Pol II-Spt4/5-TFIIS-FACT	5	8850.3	327.614	317.789	1.11013	0.0320192
Pol II-Spt4/5-TFIIS-FACT	10	9048.6	357.323	317.789	4.36907	0.126016
Pol II-Spt4/5-TFIIS-FACT	30	9014.74	579.668	317.789	29.0501	0.837883
Pol II-Spt4/5-TFIIS-Chd1	5	9213.88	343.697	317.789	2.81184	0.0811012
Pol II-Spt4/5-TFIIS-Chd1	10	9311.98	377.263	317.789	6.38683	0.184213
Pol II-Spt4/5-TFIIS-Chd1	30	8989	566.994	317.789	27.7233	0.799616
Pol II-Spt4/5-TFIIS-Chd1-FACT	5	9425.88	344.332	317.789	2.81597	0.0812202
Pol II-Spt4/5-TFIIS-Chd1-FACT	10	9483.91	386.858	317.789	7.28275	0.210054
Pol II-Spt4/5-TFIIS-Chd1-FACT	30	9206.3	636.979	317.789	34.6708	1
AVERAGE	Time in minutes	Reported Signal	STDEV	P value compared to Pol II-Spt4/5-TFIIS after 30 min
Pol II-Spt4/5-TFIIS	5	0.512938	0.327711
Pol II-Spt4/5-TFIIS	10	2.07599	0.483281
Pol II-Spt4/5-TFIIS	30	7.68771	3.64066
Pol II-Spt4/5-TFIIS-FACT	5	1.53286	0.381622
Pol II-Spt4/5-TFIIS-FACT	10	8.69512	3.77542
Pol II-Spt4/5-TFIIS-FACT	30	56.1909	23.5086	0.0242
Pol II-Spt4/5-TFIIS-Chd1	5	2.7672	0.141464
Pol II-Spt4/5-TFIIS-Chd1	10	8.21175	1.62131
Pol II-Spt4/5-TFIIS-Chd1	30	40.2698	11.0732	0.0084
Pol II-Spt4/5-TFIIS-Chd1-FACT	5	3.63243	0.729718
Pol II-Spt4/5-TFIIS-Chd1-FACT	10	10.1844	2.84263
Pol II-Spt4/5-TFIIS-Chd1-FACT	30	60.2364	22.1412	0.0154

## Sheet: Figure 1d
Assay 1	Time in minutes	Total intensity	Full-length Band	Background	Reported signal					Dimensions for selection used to quantify
Pol II-Spt4/5-TFIIS	30	9056.19	349.499	337.988	1.27106	0.142617				X	Y
Pol II-Spt4/5-TFIIS-Chd1	30	9848.81	425.765	337.988	8.91245	1			Total intensity	104	980
									Full-length band	104	50
Pol II-Spt4/5-TFIIS-Chd1_D513N	30	10356.6	373.333	337.988	3.41281	0.382926
Assay 2	Time in minutes	Total intensity	Full-length Band	Background	Reported signal
Pol II-Spt4/5-TFIIS	30	8220.12	333.81	324	1.19341	0.181503
Pol II-Spt4/5-TFIIS-Chd1	30	8784.69	381.761	324	6.57519	1
Pol II-Spt4/5-TFIIS-Chd1_D513N	30	9317.44	350.817	324	2.87815	0.437729
Assay 3	Time in minutes	Total intensity	Full-length Band	Background	Reported signal
Pol II-Spt4/5-TFIIS	30	8244.82	321.227	314.55	0.809842	0.172154
Pol II-Spt4/5-TFIIS-Chd1	30	8414.67	354.134	314.55	4.70416	1
Pol II-Spt4/5-TFIIS-Chd1_D513N	30	8694.3	334.216	314.55	2.26194	0.480838
AVERAGE	Time in minutes	Reported Signal	STDEV
Pol II-Spt4/5-TFIIS	30	1.09144	0.246942
Pol II-Spt4/5-TFIIS-Chd1	30	6.7306	2.10844
Pol II-Spt4/5-TFIIS-Chd1_D513N	30	2.85097	0.575914

## Sheet: Ext. Data Fig. 1d
Assay 1	Time in minutes	Total intensity	Full-length Band	Background	Reported signal					Dimensions for selection used to quantify in pixels
Pol II-Spt4/5-TFIIS	30	7849.19	312.046	290.93	2.69022					X	Y
Pol II-TFIIS-FACT	30	8139.18	299.337	290.93	1.0329				Total intensity	104	980
Pol II-TFIIS-Chd1	30	8162.1	311.17	290.93	2.47975				Full-length band	104	50
Pol II-TFIIS-Chd1-FACT	30	8504.19	328.882	290.93	4.46274
Pol II-Spt4/5-TFIIS-FACT	30	8396.6	373.864	290.93	9.8771
Pol II-Spt4/5-TFIIS-Chd1	30	8417.3	347.057	290.93	6.66805
Pol II-Spt4/5-TFIIS-FACT-Chd1	30	8354.83	400.248	290.93	13.0844
Assay 2	Time in minutes	Total intensity	Full-length Band	Background	Reported signal
Pol II-Spt4/5-TFIIS	30	7684.24	305.829	285.94	2.58828
Pol II-TFIIS-FACT	30	8025.37	296.838	285.94	1.35794
Pol II-TFIIS-Chd1	30	8163.6	320.152	285.94	4.1908
Pol II-TFIIS-Chd1-FACT	30	8368.75	313.901	285.94	3.34112
Pol II-Spt4/5-TFIIS-FACT	30	8282.3	405.567	285.94	14.4437
Pol II-Spt4/5-TFIIS-Chd1	30	8403.87	401.273	285.94	13.7238
Pol II-Spt4/5-TFIIS-FACT-Chd1	30	8325.29	431.262	285.94	17.4555
Assay 3	Time in minutes	Total intensity	Full-length Band	Background	Reported signal
Pol II-Spt4/5-TFIIS	30	7834.81	284.468	278.195	0.800658
Pol II-TFIIS-FACT	30	8419.54	288.657	278.195	1.24259
Pol II-TFIIS-Chd1	30	8590.39	313.769	278.195	4.14114
Pol II-TFIIS-Chd1-FACT	30	8957	331.809	278.195	5.98571
Pol II-Spt4/5-TFIIS-FACT	30	8763.64	390.434	278.195	12.8073
Pol II-Spt4/5-TFIIS-Chd1	30	8945.71	367.031	278.195	9.93057
Pol II-Spt4/5-TFIIS-FACT-Chd1	30	8711.95	501.463	278.195	25.6278
AVERAGE	Time in minutes	Reported Signal	STDEV	P value (two-tailed t-test)
Pol II-Spt4/5-TFIIS	30	2.02639	1.06273
Pol II-TFIIS-FACT	30	1.21114	0.164785	0.001	compared to Pol II-Spt4/5-TFIIS-FACT
Pol II-TFIIS-Chd1	30	3.6039	0.973853	0.037	compared to Pol II-Spt4/5-TFIIS-Chd1
Pol II-TFIIS-Chd1-FACT	30	4.59652	1.32736	0.02	compared to Pol II-Spt4/5-TFIIS-FACT-Chd1
Pol II-Spt4/5-TFIIS-FACT	30	12.376	2.31365
Pol II-Spt4/5-TFIIS-Chd1	30	10.1075	3.5312
Pol II-Spt4/5-TFIIS-FACT-Chd1	30	18.7226	6.36696
